# Supplementary material for: Assessment of protein–protein interfaces in cryo-EM derived assemblies
Source: Nat Commun. 2021 Jun 7;12:3399. doi: 10.1038/s41467-021-23692-x (PMC8184972; doi:10.1038/s41467-021-23692-x)
Supplement: Supplementary file 6 — Supplementary Data 4 [file 41467_2021_23692_MOESM6_ESM.xlsx]

## Sheet: Sheet1
Model ID	Interface chains	Model prediction: Class	PI-score
6o2o	E_C	0	-0.722946
6krd	e_D	0	-0.970668
5ldw	N_D	0	-0.929162
6j5v	B_A	0	-0.571468
6bx3	A_E	0	-0.868052
5fja	I_A	0	-0.8996
5fj9	I_A	0	-0.857104
5ldx	N_D	0	-0.394894
6gg0	L_H	0	-0.413986
6gcs	2_X	0	-2.10585
6gcs	K_E	0	-1.26636
6osy	8_7	0	-0.23309
6osy	P_O	0	-0.155258
5twv	B_A	0	-0.717185
5twv	D_C	0	-0.668379
5twv	F_E	0	-0.687397
5twv	H_G	0	-0.673284
6cuf	2_8	0	-0.955489
3j2w	Q_E	0	-1.98829
3iyp	F_C	0	-1.62863
6mwv	O_N	0	-1.60002
5o31	O_N	0	-0.159416
5keq	B_A	0	-1.8808
6djp	D_C	0	-1.85886
6mwv	C_B	0	-1.54913
6r3b	G_A	0	-1.87352
6cue	7_2	0	-1.27482
6bx3	A_B	0	-0.320437
5ywo	C_A	0	-2.1247
5v8l	G_C	0	-0.638953
6gcs	2_J	0	-1.94573
6mzc	M_G	0	-1.18878
5oh0	F_C	0	-0.87158
6ji1	D_C	0	-0.672206
6ji1	C_A	0	-0.636164
6ji1	D_B	0	-0.597736
6ji1	B_A	0	-0.609103
5kep	B_A	0	-2.08019
6pbx	H_G	0	-0.596621
6osy	F_B	0	-1.06983
6osy	P_K	0	-0.972096
6osy	8_2	0	-0.871929
5mdx	4_r	0	-1.26525
6mui	P_N	0	-2.41773
5ldx	N_L	0	-0.216103
5wsn	C_A	0	-1.9494
6n1w	q_2	0	-0.696172
6n1w	C_8	0	-0.667548
6dzm	G_H	0	-0.348538
6dzm	J_L	0	-0.261098
6dzm	I_K	0	-0.233703
5a21	G_E	0	-1.82489
6gcs	H_A	0	-1.02664
6dzl	I_L	0	-0.602675
6dzl	G_J	0	-0.548721
6dzl	H_K	0	-0.519263
5oh0	D_A	0	-0.833456
5oh0	E_B	0	-0.800347
6q2j	E_C	0	-1.24215
6q2j	F_D	0	-1.20952
5vhi	Z_W	0	-0.079473
3jcx	L_H	0	-1.76892
6ptn	5_H	0	-1.2785
5vhh	Z_W	0	-1.11182
5ken	J_E	0	-0.615642
5lc5	V_C	0	-0.221193
6itb	B_A	0	-0.267231
5fj9	Q_O	0	-1.84663
3j94	F_A	0	-0.365732
5ywp	C_A	0	-1.72244
3iyj	B_F	0	-1.42136
3g37	W_V	0	-0.800781
5kel	C_A	0	-0.372101
5kel	M_F	0	-0.344321
5kel	J_E	0	-0.368952
5yke	D_C	0	-0.127026
5yke	F_E	0	-0.0930355
5yke	H_G	0	-0.0446423
5yke	B_A	0	-0.0415195
5y5y	J_E	0	-0.743901
6ezo	I_C	0	-0.563824
3jc7	5_2	0	-1.58778
6h04	D_A	0	-0.345658
6mui	H_F	0	-2.03586
5y5y	L_F	0	-1.10573
5a20	G_E	0	-0.820876
6ezo	J_D	0	-1.15231
3g37	R_Q	0	-0.98696
3zif	O_K	0	-1.80176
6mdn	F_A	0	-1.45455
5o31	Z_X	0	-0.927986
5u0s	T_R	0	-0.12922
6ptn	C_B	0	-1.04434
5a20	G_F	0	-1.45131
6mui	D_B	0	-2.03874
6mw9	D_B	0	-1.47231
6pkw	B_A	0	-0.736422
6pkw	D_C	0	-0.795935
5vu2	N_M	0	-1.4304
5nil	J_F	0	-1.42236
6nyb	B_A	0	-0.28865
3g37	Y_X	0	-0.899106
5a21	G_F	0	-1.83997
6mdm	F_A	0	-0.666152
3zif	Q_H	0	-1.84032
6fn4	C_B	0	-0.0753253
5nil	K_I	0	-1.52994
6ezo	H_E	0	-2.04154
6mid	C_A	0	-1.14549
3j94	F_E	0	-0.264524
6bsp	D_C	0	-0.743439
6q2n	D_B	0	-0.508061
5fj5	B_A	0	-0.21937
2xzb	B_A	0	-0.582829
5fja	H_A	0	-0.258525
6r7i	G_F	0	-1.30223
6qi9	F_A	0	-0.74257
6hz9	D_C	0	-1.12134
5h37	B_A	0	-2.06586
6gcs	6_2	0	-0.948173
6r3a	G_F	0	-1.7822
3g37	T_S	0	-0.865536
6mw9	H_F	0	-0.716769
5uhy	C_J	0	-2.22296
3g37	P_O	0	-1.64076
5vfr	p_R	0	-0.243532
5o31	G_E	0	-0.89821
5vm7	B_A	0	-0.638663
6ks7	q_h	0	-0.273735
3zif	G_E	0	-1.64518
3g37	S_R	0	-0.751352
4a7f	C_A	0	-0.755793
5fja	Q_O	0	-1.79034
3zif	J_B	0	-2.26469
6hz5	J_I	0	-0.904535
6okb	D_C	0	-0.430254
6r3b	B_A	0	-0.102623
6pkw	D_A	0	-1.38885
3zif	M_A	0	-2.11418
6r3b	E_D	0	-0.73927
6hz5	D_C	0	-0.797151
6mwc	H_F	0	-2.20301
6hz8	J_I	0	-0.874876
6gcs	I_F	0	-1.77672
6pkw	B_C	0	-1.39755
6hz9	J_I	0	-1.01558
3j2w	R_F	0	-1.29031
6r3b	F_E	0	-1.52804
5zsu	B_A	0	-0.947793
6pkv	D_C	0	-0.308445
6pkv	C_B	0	-0.281365
6pkv	D_A	0	-0.315473
6hz6	D_C	0	-1.24262
6ezo	B_A	0	-1.09802
6hz7	D_C	0	-0.8872
6ppb	c_b	0	-0.0339874
5a21	E_C	0	-0.221914
5m3m	N_B	0	-2.54455
6mwv	H_F	0	-1.73155
6r7n	O_Q	0	-0.642979
5vhn	F_E	0	-0.938494
5zsu	F_E	0	-1.04138
6hz7	J_I	0	-0.86879
6hz8	D_C	0	-0.869229
6hz6	J_I	0	-1.03584
6rtl	B_A	0	-0.7372
6rtl	D_C	0	-0.411265
6rtl	E_D	0	-0.366198
6pkv	B_A	0	-0.164659
6j5a	Q_P	0	-0.0324971
6r3a	C_B	0	-0.549572
6rtl	C_B	0	-0.702121
3j17	D_C	0	-1.89567
6j5v	B_C	0	-0.718025
5apm	C_A	0	-1.36839
6sgy	B_A	0	-0.920763
6r7i	Q_P	0	-1.16398
6ptn	G_F	0	-0.386274
6p3e	F_A	0	-0.0750309
6p3e	L_G	0	-0.0749809
6p3e	R_M	0	-0.0648912
6rtl	F_E	0	-0.0620078
6n1r	L_A	0	-0.852347
6n1r	H_F	0	-0.72051
6n1r	F_C	0	-0.760862
6n1r	K_I	0	-0.760172
6n1r	I_B	0	-0.720433
6n1r	J_A	0	-0.816212
6hz8	F_A	0	-0.750698
6hz8	L_G	0	-0.69076
5v5s	G_F	0	-0.787153
5y5y	E_B	0	-0.517525
6p3e	Q_P	0	-0.273931
6p3e	K_J	0	-0.268062
6p3e	E_D	0	-0.274795
5vhr	F_E	0	-1.56271
6mzj	E_A	0	-1.36557
6mzj	B_A	0	-1.29206
6mzj	E_B	0	-1.25552
6p3e	N_M	0	-0.113741
6p3e	B_A	0	-0.0597996
6p3e	H_G	0	-0.205941
6p3e	J_I	0	-0.267776
6p3e	D_C	0	-0.262081
6p3e	P_O	0	-0.242375
6p3e	I_H	0	-0.136407
6p3e	O_N	0	-0.146592
6p3e	C_B	0	-0.138821
6p3e	L_K	0	-0.134303
6p3e	R_Q	0	-0.102026
6p3e	F_E	0	-0.0749977
5mjs	J_E	0	-0.389068
5o31	Q_G	0	-0.76659
6r3b	C_B	0	-1.59897
6n1r	K_B	0	-0.620435
6n1r	G_E	0	-0.717586
6n1r	H_C	0	-0.617319
6n1r	E_D	0	-0.677523
6n1r	L_J	0	-0.713731
6n1r	G_D	0	-0.655067
5ubq	E_D	0	-1.48664
5vai	P_R	0	-0.106803
5kwl	2_1	0	-0.145873
5a20	E_C	0	-0.528378
5kep	F_A	0	-0.366133
5apm	C_B	0	-0.599222
5ubq	B_C	0	-1.45931
6r3a	D_C	0	-0.368796
6r7i	N_E	0	-0.678354
4a6j	H_F	0	-1.53201
4a6j	D_B	0	-1.56065
4a6j	C_A	0	-1.53125
4a6j	J_H	0	-1.54321
4a6j	F_D	0	-1.52482
4a6j	E_C	0	-1.51572
4a6j	I_G	0	-1.51751
4a6j	G_E	0	-1.52185
6fki	A_p	0	-1.39746
6r3b	D_C	0	-1.03393
5ow6	C_B	0	-0.356136
5g4f	E_C	0	-0.725611
6r3a	F_A	0	-0.365142
6gcs	M_I	0	-0.570582
5keq	F_A	0	-0.290529
6f2d	J_D	0	-1.09531
6okb	C_B	0	-0.268821
5a21	D_C	0	-0.530063
6r3b	F_A	0	-1.62635
6r3a	B_A	0	-0.388228
6r7n	G_D	0	-0.986903
3j7v	D_C	0	-0.858003
6ef3	u_r	0	-0.3708
4aq9	C_B	0	-0.75134
5v5s	E_D	0	-0.612208
5v5s	I_H	0	-0.147421
3j7v	C_B	0	-2.15148
6r3a	E_D	0	-0.149544
6f2d	G_A	0	-0.669613
5vhi	a_Z	0	-0.630974
5li2	I_H	0	-0.742204
5li2	J_I	0	-0.74062
5li2	H_G	0	-0.74883
5li2	K_J	0	-0.744012
5li2	L_G	0	-0.746775
5li2	L_K	0	-0.744461
3j7v	F_E	0	-0.757918
6f2d	G_F	0	-0.858058
6okb	B_A	0	-0.452944
3j17	D_B	0	-0.992377
5a20	H_G	0	-1.27263
6gcs	5_R	0	-1.93302
6f2d	H_B	0	-0.346101
6qi9	D_B	0	-0.137468
6ppb	d_b	0	-0.488576
3j2w	O_C	0	-2.06289
6krd	Z_Q	0	-0.633866
5xxx	P_A	0	-0.854199
5xxx	N_C	0	-1.24086
5xxx	R_E	0	-1.01186
5xxx	G_D	0	-0.822966
5xxx	I_B	0	-0.778612
5xxx	K_F	0	-0.674874
5n60	R_Q	0	-1.08909
5vrf	A_B	0	-0.353957
5of4	E_B	0	-1.30079
5z1l	I_H	0	-1.38588
5a20	D_C	0	-0.947856
2y9j	v_m	0	-1.23785
6r7n	C_H	0	-1.54299
3zif	D_B	0	-1.87614
5a21	C_B	0	-0.857416
5muu	C_A	0	-0.244049
3j7v	B_A	0	-0.984198
3j7v	F_A	0	-1.04912
2y9j	s_n	0	-1.05809
2y9j	i_d	0	-1.04521
5fj9	F_A	0	-0.0231623
3j7v	E_D	0	-1.27916
6kre	Z_Q	0	-0.321615
2y9j	u_e	0	-1.12812
2y9j	t_g	0	-1.10159
2y9j	t_p	0	-1.10625
2y9j	u_Z	0	-1.09026
2y9j	l_e	0	-0.99674
2y9j	r_j	0	-1.116
2y9j	p_Y	0	-1.06404
2y9j	k_f	0	-1.06584
6mdm	K_H	0	-1.0519
5hny	K_A	0	-1.85576
2y9j	q_i	0	-1.04139
2y9j	l_f	0	-1.03844
2y9j	q_h	0	-1.02978
2y9j	s_j	0	-1.01837
2y9j	o_c	0	-1.0097
2y9j	n_h	0	-0.993205
2y9j	r_Y	0	-0.987197
2y9j	v_g	0	-0.842663
2y9j	m_Z	0	-0.983324
3zif	P_N	0	-0.682253
5n5y	O_G	0	-1.14107
5n60	O_G	0	-1.15356
5n5z	O_G	0	-1.13802
5fj7	C_B	0	-1.31783
3zif	P_O	0	-0.754139
5wsn	D_C	0	-0.382295
6nyb	D_A	0	-1.78064
5mdx	7_6	0	-0.717766
5mdx	3_2	0	-0.71631
5mdx	N_G	0	-0.412446
6ptn	6_2	0	-0.0438591
3j2w	N_B	0	-1.68985
5z1l	G_F	0	-0.698204
5lc5	F_E	0	-0.127345
3zif	O_N	0	-0.75748
5kua	I_F	0	-0.214503
5kua	N_K	0	-0.172413
5kua	O_L	0	-0.198953
5kua	H_E	0	-0.198402
5kua	Y_V	0	-0.186806
5kua	J_G	0	-0.153669
5kua	X_U	0	-0.141047
5kua	P_M	0	-0.171533
5kua	Z_W	0	-0.142536
5kua	V_S	0	-0.104606
5kua	Q_N	0	-0.162002
5kua	L_I	0	-0.165235
5kua	R_O	0	-0.131859
5kua	S_P	0	-0.150145
5kua	D_A	0	-0.181584
5kua	K_H	0	-0.113167
5kua	G_D	0	-0.0959147
5kua	E_B	0	-0.100227
5kua	F_C	0	-0.087132
5kua	W_T	0	-0.0227296
5kua	T_Q	0	-0.0601326
5kua	U_R	0	-0.0884569
5kua	M_J	0	-0.0169785
5nd4	A_C	0	-0.993409
5z1l	N_M	0	-0.543719
5z1l	D_C	0	-0.755137
5z1l	P_B	0	-0.745119
5z1l	J_F	0	-0.868486
5z1l	M_L	0	-0.454301
5z1l	K_J	0	-0.631187
5vov	C_B	0	-1.09445
5z1l	Q_A	0	-0.404189
5z1l	O_L	0	-0.323953
6r7n	B_A	0	-0.778771
5z1l	R_A	0	-0.136607
5z1l	P_E	0	-0.19134
5z1l	R_B	0	-0.160142
5z1l	N_C	0	-0.331386
5vov	B_A	0	-0.240568
4aq5	E_A	0	-0.255856
5vov	D_C	0	-0.0187302
6gcs	Y_G	0	-0.364274
5vov	D_A	0	-0.933998
6ppb	7_k	0	-1.30621
4aq9	B_A	0	-0.76866
5wcb	C_B	0	-0.0748137
5vfr	L_K	0	-0.480925
5o4u	I_B	0	-0.300564
6eo1	B_A	0	-0.439872
6eo1	D_C	0	-0.500501
6eo1	D_A	0	-0.507598
5o4u	H_G	0	-0.49182
6c06	C_A	0	-1.28008
6eo1	C_B	0	-0.451587
5uhy	E_C	0	-0.562422
5n8y	X_W	0	-1.91473
5n8y	V_U	0	-1.91276
5n8y	P_O	0	-1.91009
5n8y	N_M	0	-1.91743
5n8y	R_Q	0	-1.9034
5n8y	T_S	0	-1.90952
5o4u	K_C	0	-0.49151
5wsn	E_C	0	-0.321992
4chw	D_A	0	-0.295644
6fo6	R_C	0	-0.124959
6n1q	C_B	0	-0.871005
6n1q	D_A	0	-0.873789
6n1q	G_F	0	-0.875048
6n1q	H_E	0	-0.877806
6r7i	O_N	0	-1.64907
5o4u	M_F	0	-0.697313
6fo6	P_E	0	-0.046318
5u0p	Q_N	0	-0.242129
5u0s	3_N	0	-0.974157
6o2o	Z_M	0	-0.177306
5lc5	O_N	0	-0.368682
6nr8	M_D	0	-0.403491
6c3p	F_B	0	-0.0773658
5w9k	C_B	0	-0.217902
6osy	F_E	0	-0.0962891
6ces	C_A	0	-0.00444876
6r7i	F_D	0	-0.381232
6oce	B_A	0	-0.249012
5u0s	i_a	0	-0.0383421
6mid	H_E	0	-0.468102
5vgz	e_Y	0	-1.14104
6b5b	C_B	0	-0.228089
5lc5	p_g	0	-0.379403
3g37	V_U	0	-0.47319
3j5m	L_I	0	-0.0489156
5n60	L_B	0	-0.928278
5n5y	L_B	0	-0.937194
5n5z	L_B	0	-0.925095
3ixv	C_A	0	-0.397061
3g37	Q_P	0	-0.328646
3ixv	E_D	0	-0.168079
6hz9	I_H	0	-0.126442
5uhy	A_C	0	-0.0747285
6hz7	H_G	0	-0.0623919
6dzy	V_A	0	-0.0588213
2yew	I_F	0	-0.0838022
6hz5	C_B	0	-0.0543379
3jc7	7_4	0	-0.0769386
6hz6	C_B	0	-0.372999
6fkh	p_A	0	-0.0348433
6gcs	W_C	0	-0.668003
6ahf	C_B	0	-0.00888559
5zsu	D_C	0	-0.84382
5g4f	P_D	0	-0.62736
4btg	B_A	0	-1.39076
6r7n	B_O	0	-1.77168
6n7g	C_A	0	-1.28265
6n7k	C_A	0	-1.28265
6n7g	F_D	0	-1.26852
6n7k	F_D	0	-1.26852
6g9l	F_E	0	-0.0927265
5n60	J_B	0	-0.52703
5n5z	J_B	0	-0.511689
5n5y	J_B	0	-0.506097
6g9o	B_A	0	-0.192897
6g9l	B_A	0	-0.0291089
5g4f	C_A	0	-0.749796
6he8	7_h	0	-0.558469
6evx	C_D	0	-0.138963
5g4g	B_A	0	-0.347144
5g4g	D_A	0	-0.371918
5g4g	E_C	0	-0.269156
5g4g	F_E	0	-0.253665
5g4g	F_D	0	-0.254578
5g4g	C_B	0	-0.258683
6g9o	F_E	0	-0.344475
6gcs	Y_A	0	-0.603862
5t0g	C_B	0	-0.791737
5fj9	E_A	0	-0.0759903
5y5y	D_A	0	-0.000738369
5g4f	P_B	0	-0.768566
6evx	E_F	0	-0.0160077
5flz	B_A	0	-0.525656
5y5y	D_B	0	-0.0522462
5y5y	E_C	0	-0.0258201
6ptn	7_4	0	-0.0308736
6ptn	n_k	0	-0.0298584
3j2w	P_D	0	-0.294324
5fja	E_A	0	-0.352592
6hec	6_5	0	-0.000753059
6he4	M_L	0	-0.671993
5flz	A_B	0	-0.695951
5a20	C_B	0	-1.43165
3j2w	M_A	0	-0.437452
6hz9	N_M	0	-0.497415
3gzu	B_A	0	-1.22897
6c05	F_D	0	-1.14803
5mm4	A_K	0	-0.10603
5vai	N_A	0	-0.693655
6c05	C_A	0	-0.996336
5vhh	d_V	0	-0.141002
4chw	C_B	0	-0.0847151
5xmk	C_B	0	-0.0207583
3j9u	D_M	0	-0.369747
5xmk	F_E	0	-0.351632
5og1	A_B	0	-0.696372
5o4u	P_G	0	-0.0249665
4chw	B_A	0	-0.220586
6gcs	1_K	0	-0.466306
5o4u	E_D	0	-0.0483336
5xmk	E_D	0	-0.364912
5xmk	D_C	0	-0.320516
6okr	B_A	0	-0.462778
6okr	D_B	0	-0.757144
6okr	G_C	0	-0.646682
6okr	G_F	0	-0.608156
6okr	F_E	0	-0.702106
6okr	C_A	0	-0.651228
6okr	E_D	0	-0.523489
5ldx	Z_X	1	0.0152772
6bpq	D_A	1	0.887357
6bpq	B_A	1	0.875044
6pbx	B_A	1	0.00976521
6edu	M_L	1	0.370092
6itb	C_B	1	0.00383131
3jc7	C_B	1	0.699644
3j9t	G_F	1	0.0199538
6hv8	A_B	1	0.111729
5ng5	J_M	1	0.417643
6itb	C_A	1	0.303697
5ldw	N_M	1	1.37934
6fo6	S_P	1	0.690711
6fo6	F_C	1	1.02777
5v8l	K_G	1	0.554207
5ldx	H_A	1	0.505205
5ldw	g_M	1	0.121101
6mid	L_H	1	0.912183
6bt3	F_E	1	0.551309
6gdg	C_B	1	1.64194
6hdd	E_D	1	0.520266
6gcs	5_4	1	0.894186
5of4	G_D	1	0.717463
3j9u	Y_Z	1	0.5768
5y5y	H_G	1	0.623919
6gg0	4_3	1	0.241551
5ywa	C_A	1	1.29993
5ywa	G_A	1	1.30281
5ywa	E_C	1	1.3027
5ywa	G_E	1	1.30238
3j9t	S_T	1	1.12081
5tv4	B_A	1	1.20618
6cp5	P_O	1	1.26468
6fki	K_L	1	1.32724
6fkh	K_L	1	1.33532
6fkh	R_S	1	1.39875
6fki	R_S	1	1.40172
6fkh	I_J	1	1.41269
6fki	I_J	1	1.42489
6ppb	6_5	1	0.0358035
6cp7	O_N	1	1.28708
5lc5	K_J	1	1.13089
6j5a	R_Q	1	0.807767
6fkh	O_N	1	1.40091
5wua	D_A	1	0.910807
6j5a	P_O	1	0.773267
6cp5	Q_P	1	1.21363
6cp7	S_R	1	1.36174
6hz5	M_D	1	0.324162
6edu	I_D	1	0.226831
6fki	T_S	1	1.26213
6fkh	T_S	1	1.28305
6fkh	I_H	1	1.30612
6fki	I_H	1	1.32346
6fki	J_K	1	1.32291
6fkh	J_K	1	1.31678
6fkh	G_T	1	1.35423
6fki	G_T	1	1.34776
5lc5	q_I	1	0.399333
6cp7	L_K	1	1.45301
6mdm	F_E	1	0.215775
6j5a	M_L	1	0.760633
5ldx	K_J	1	0.976576
6mjz	C_B	1	0.212525
6cp7	N_M	1	1.26238
6fki	L_M	1	1.34019
6fkh	L_M	1	1.35262
6cp7	P_O	1	1.40477
6reu	H_G	1	1.38869
6res	H_G	1	1.38811
6ret	H_G	1	1.38811
3zif	R_G	1	0.190584
5wua	D_C	1	1.06024
6r7n	O_R	1	0.850162
6fkh	R_Q	1	1.31825
6fki	R_Q	1	1.32445
6fki	M_N	1	1.34872
6fkh	M_N	1	1.3634
6fki	H_G	1	1.34304
6fkh	H_G	1	1.34009
6j5a	L_K	1	0.838467
6cp5	N_M	1	1.03804
5wua	B_A	1	1.17711
5a21	F_D	1	0.209003
6cp5	M_L	1	0.958871
6gcs	4_2	1	1.16983
6reu	G_F	1	1.3634
6res	G_F	1	1.36406
6ret	G_F	1	1.36406
6cp5	O_N	1	1.40043
6gcs	3_1	1	0.969212
6rtl	F_A	1	0.48998
6fe8	D_A	1	0.672485
6gsa	D_A	1	0.651958
6r10	H_G	1	0.827245
6dmu	D_C	1	1.03062
6dmu	C_A	1	1.03805
6j5a	R_K	1	0.517345
6cp5	R_Q	1	1.36284
6cp7	Q_P	1	1.35961
6j5a	N_M	1	1.01424
5ykg	G_A	1	1.19445
5ykg	G_E	1	1.19611
5ykg	E_C	1	1.20115
5ykg	C_A	1	1.21387
5ywb	G_A	1	1.14946
5ywb	E_C	1	1.15277
5ywb	G_E	1	1.15493
5ywb	C_A	1	1.1659
5wua	C_B	1	1.09113
6dmu	D_B	1	0.974877
6dmu	B_A	1	1.01272
6mhx	D_C	1	0.936002
6mhx	A_B	1	0.932878
6cp7	R_Q	1	1.35824
6cp7	M_L	1	1.16587
6res	D_C	1	1.44157
6ret	D_C	1	1.44157
6reu	D_C	1	1.4311
6nd1	C_B	1	1.71685
6cp5	S_R	1	1.08708
6res	J_I	1	1.42149
6ret	J_I	1	1.42149
6reu	J_I	1	1.42469
6mzc	O_K	1	1.46334
5u0p	V_K	1	0.94571
4cg5	B_A	1	1.75248
6mjz	C_A	1	0.0813573
6j5a	O_N	1	1.04933
6r7i	R_O	1	0.274856
6ezo	H_D	1	1.25168
3j9p	B_A	1	0.963728
3j9p	C_D	1	0.939505
3j9p	C_B	1	0.939763
3j9p	A_D	1	0.946102
5ykf	E_C	1	1.19399
6ptn	5_3	1	0.334572
6ptn	l_j	1	0.3392
6ezo	G_C	1	0.932458
6mhx	C_B	1	0.991007
6mhx	D_A	1	0.998266
6bo4	B_A	1	0.795948
5wth	C_B	1	0.555394
5apm	B_A	1	0.622439
6bt3	N_I	1	0.567079
6mjz	B_A	1	0.46808
6f2d	B_A	1	0.278185
6bo4	D_A	1	0.838673
5fj9	J_B	1	0.0404162
5fja	G_D	1	0.73883
6f2d	D_C	1	0.228492
6bo4	C_D	1	0.830214
5ywo	F_E	1	1.21111
6kre	H_E	1	0.447365
5a21	H_G	1	0.790939
5mkf	D_A	1	0.870613
5h37	E_B	1	0.210286
5vhh	a_Z	1	0.293894
6ces	M_N	1	0.423191
6bo4	C_B	1	0.759053
6cfz	E_A	1	0.406163
5h37	F_C	1	0.50919
6ptn	6_4	1	0.241514
6ptn	m_k	1	0.258376
4cg7	C_A	1	0.172082
5mkf	C_B	1	0.844556
5ywo	B_A	1	1.21621
3j5r	A_B	1	0.943807
6f2d	F_E	1	1.01054
5o66	H_G	1	0.202812
5o31	J_A	1	0.26005
6n4r	A_D	1	0.778889
6n4r	C_B	1	0.80639
5mkf	D_C	1	0.820717
3j5r	D_B	1	1.04081
6okb	L_K	1	0.152416
5o66	F_E	1	0.361627
3j5r	D_C	1	0.727104
6be1	B_A	1	0.643827
5mke	B_A	1	1.10694
5jzc	B_A	1	0.50791
5fja	F_A	1	0.0209735
6f2d	C_B	1	0.573215
5fj9	G_D	1	0.935028
6qno	G_B	1	0.475283
5jzc	G_F	1	0.545978
5jzc	F_E	1	0.762407
3j5r	C_A	1	1.10722
5mke	C_B	1	1.06024
5jzc	E_D	1	0.634163
5jzc	C_B	1	0.6824
6f2d	F_A	1	0.211387
6orn	K_J	1	0.668025
6orn	R_Q	1	0.749615
5wsn	B_A	1	0.404796
6p6w	D_C	1	0.361899
6p6w	C_B	1	0.490604
6p6w	D_A	1	0.481692
6p6w	B_A	1	0.474652
5wsn	F_E	1	0.805977
5jzc	D_C	1	0.488145
6ptn	m_i	1	0.153572
6cna	D_C	1	0.837263
6cna	B_A	1	0.838826
6qd0	B_A	1	0.640161
6qcy	D_C	1	0.581913
6qd1	B_A	1	0.692695
6qcy	C_B	1	0.627244
6qcy	B_A	1	0.611378
6qd2	C_B	1	0.664212
6mhw	B_A	1	1.02473
6mhw	D_C	1	0.995898
6qd0	C_B	1	0.618404
5uow	D_C	1	1.09395
6be1	D_C	1	0.701326
5vxx	Q_N	1	0.100186
5vxx	I_F	1	0.129854
5vxx	F_C	1	0.146406
5vxx	O_L	1	0.186742
5vxx	U_R	1	0.205984
5vxx	J_G	1	0.186461
5vxx	D_A	1	0.184546
5vxx	G_D	1	0.160403
5vxx	P_M	1	0.198537
5vxx	T_Q	1	0.201939
5vxx	K_H	1	0.233608
5vxx	M_J	1	0.223036
5vxx	E_B	1	0.237104
5vxx	S_P	1	0.211755
5vxx	H_E	1	0.23076
5vxx	N_K	1	0.237002
5vxx	L_I	1	0.223563
5vxx	R_O	1	0.266236
6ayg	B_A	1	0.949964
6qd0	D_C	1	0.615907
6fo6	P_C	1	0.467702
6ayg	D_C	1	0.914126
6ayg	D_A	1	0.933121
6be1	E_A	1	0.753345
6ayg	C_B	1	0.883715
5z1l	H_G	1	0.34842
5up2	D_C	1	0.94205
6f2d	E_D	1	0.413049
5vot	D_C	1	0.337178
5vot	B_A	1	0.299891
5uow	D_A	1	0.954285
3j97	L_K	1	0.442198
5up2	D_A	1	0.823585
5h37	C_A	1	0.0557626
5u0s	N_Q	1	0.0220865
6o2m	Z_T	1	0.854449
6o2m	Y_X	1	0.747564
6o2m	Z_Y	1	0.61322
6o2m	G_A	1	0.506684
6o2m	G_F	1	0.502005
6o2m	F_E	1	0.469005
6o2m	E_D	1	0.308803
6o2m	C_B	1	0.62087
6o2m	X_W	1	0.68098
6o2o	B_A	1	0.813951
6o2o	H_F	1	0.815769
6o2o	F_D	1	0.801604
6o2o	J_H	1	0.816246
6o2o	L_J	1	0.812189
6o2o	L_A	1	0.828852
6o2m	D_C	1	0.210115
6o2o	D_B	1	0.813599
6nr2	D_C	1	0.96115
6nr2	B_A	1	0.966694
6nr2	C_B	1	0.976521
6nr2	D_A	1	0.979677
6nr4	B_A	1	0.664752
6nr4	C_B	1	0.661667
6nr4	D_C	1	0.66287
6nr4	D_A	1	0.673546
6o2m	B_A	1	0.965806
6o2m	U_T	1	0.838684
6o2m	W_V	1	0.479546
6rdq	U_P	1	1.30975
6rdr	U_P	1	1.30975
6qi9	D_A	1	0.656032
6fsx	B_A	1	2.6218
6reu	U_P	1	0.555827
6res	U_P	1	0.531152
6ret	U_P	1	0.531152
5lc5	d_N	1	0.103174
6bpq	C_B	1	0.857581
6bpq	D_C	1	0.857409
6dzv	C_B	1	0.639134
5ku2	7_3	1	0.22212
5o31	N_D	1	0.894398
6nra	M_D	1	1.01471
6bf7	E_B	1	0.577444
5t0g	C_D	1	0.733433
6jsi	C_A	1	0.187022
5gw5	H_a	1	1.76147
6bwf	B_A	1	1.0054
6bf9	E_B	1	1.50071
6bwf	C_B	1	1.05777
6bwf	D_A	1	1.04427
6hed	J_K	1	1.20366
6bwf	D_C	1	1.00458
6c3p	E_A	1	0.360484
6dzy	L_H	1	1.88124
6c3p	G_C	1	0.0883249
6c3p	H_D	1	0.22028
5w9o	C_B	1	0.108269
6hea	M_L	1	1.23204
5w9h	C_B	1	0.0174967
6dzw	L_H	1	0.506027
5w9l	I_H	1	0.86285
5w9n	C_B	1	0.0618973
5w9k	I_H	1	0.146492
5w9m	C_B	1	0.168035
5w9l	F_E	1	1.82553
5vhf	D_C	1	0.521144
5ktz	7_3	1	0.379676
6b7z	E_B	1	0.482745
6jsi	I_E	1	0.368408
6mjz	L_H	1	0.247954
6bf7	C_A	1	1.24239
5v8l	H_A	1	0.192398
5mpa	3_2	1	1.13366
5w9p	G_F	1	1.38303
5w9p	L_K	1	1.40982
5w9p	E_D	1	1.42351
6jmr	F_E	1	1.57738
5mp9	3_2	1	1.50002
6cri	R_J	1	1.74426
6fo6	A_E	1	1.40047
6ouu	D_C	1	1.10896
5w9o	I_H	1	0.863666
6fo6	N_R	1	1.62266
5gjq	c_b	1	1.5721
6hjq	J_I	1	0.33887
6d84	K_F	1	1.90395
6d83	G_B	1	1.90607
6oy3	A_B	1	1.23708
5t0g	P_O	1	1.33019
6bf7	F_E	1	0.893344
6n1w	4_3	1	0.380838
6n1w	L_H	1	0.354996
5kem	B_C	1	0.763114
5kem	G_H	1	0.809754
5w9m	I_H	1	0.990222
6ezo	J_E	1	0.372237
4cc8	K_I	1	1.6927
4cc8	L_H	1	1.69308
4cc8	J_F	1	1.70311
6nc3	W_R	1	2.98414
6nc3	T_O	1	2.98993
6nc3	U_P	1	2.99584
6nc3	L_H	1	2.99614
6nc3	X_S	1	3.0013
6nc3	V_Q	1	3.01241
5w9n	F_E	1	1.52581
5w9h	F_E	1	1.86172
5v8l	M_I	1	1.35696
6e0h	A_B	1	1.19906
6b7z	D_C	1	1.06372
5ken	D_C	1	0.892004
5v8l	L_H	1	1.79241
5ken	H_G	1	1.60355
3jau	L_H	1	2.75441
3los	C_B	1	1.1659
3los	B_A	1	1.14474
5gw4	H_E	1	0.477355
5vfr	B_A	1	0.574165
5w9h	I_H	1	1.00054
3los	P_I	1	1.15945
3los	H_A	1	1.1657
3los	M_L	1	1.1685
3los	E_D	1	1.16825
3los	K_J	1	1.17016
3los	G_F	1	1.16968
3los	J_I	1	1.17581
3los	O_N	1	1.1746
3los	H_G	1	1.17594
3los	F_E	1	1.17788
3los	N_M	1	1.17584
3los	D_C	1	1.17586
3los	P_O	1	1.14039
3los	L_K	1	1.18438
5t0g	Z_W	1	0.133257
6pbx	D_C	1	0.222326
6pbx	F_E	1	0.125844
5ken	O_N	1	0.522655
5z1f	B_A	1	1.66301
6he9	k_4	1	0.819682
5u0p	T_R	1	2.13418
6cuf	4_3	1	1.83362
6h04	F_C	1	0.40959
6ppb	3_T	1	1.72467
6ppb	1_X	1	1.96505
5viy	J_I	1	1.23285
5viy	H_G	1	1.44072
5t0g	Y_C	1	0.582561
6bnp	E_K	1	0.662088
6reu	S_Q	1	1.22967
6res	S_Q	1	1.22999
6ret	S_Q	1	1.22999
5h37	L_K	1	1.14967
5h37	M_I	1	1.20118
6did	D_C	1	2.51977
6did	L_H	1	2.51967
6did	K_E	1	2.52633
6bbm	F_E	1	0.348967
6c5v	C_A	1	1.75347
6bnp	C_I	1	0.347419
6edu	U_T	1	1.9157
6edu	S_R	1	2.03804
5w9h	G_A	1	0.745543
6n4r	L_K	1	1.55681
6rdq	Z_V	1	1.21691
6bnp	H_N	1	1.33887
6pik	B_A	1	0.844084
6met	B_G	1	0.581643
6pz8	L_H	1	2.08216
6pz8	K_D	1	2.1146
6pz8	G_C	1	2.16682
5w9h	D_A	1	0.551576
5w9k	D_A	1	0.618325
5w9n	D_A	1	0.868359
6ppb	0_W	1	0.935833
5ujz	I_E	1	0.622966
5uk2	G_A	1	0.628378
5uk0	G_A	1	0.761149
6ezo	I_F	1	0.336696
6bf7	D_C	1	1.38845
5g06	H_E	1	1.00199
6edu	Q_P	1	1.61364
6nr8	F_2	1	1.22704
6rdr	Z_V	1	1.22667
6rdq	S_Q	1	0.83813
6rdr	S_Q	1	0.83813
5w9l	G_A	1	1.54658
6o00	B_A	1	1.24363
5uk0	H_C	1	0.479499
6o00	C_B	1	1.40604
5o31	r_I	1	0.646049
5viy	P_O	1	2.19188
5viy	N_M	1	2.19848
5viy	L_K	1	2.19889
5w9m	G_A	1	0.503612
5w9k	G_A	1	0.773988
6oge	C_B	1	1.3699
5w9j	G_A	1	1.55636
5w9j	A_D	1	1.60449
5w9j	G_D	1	1.62569
5gjq	t_b	1	2.11814
6mwv	L_K	1	1.37161
6mw9	D_C	1	1.37753
6mw9	L_K	1	1.37515
6mwc	H_G	1	1.38173
6mwc	L_K	1	1.37464
6mwv	D_C	1	1.38305
6mui	P_O	1	1.36947
6h04	M_L	1	0.860696
6mw9	P_O	1	1.39272
6mui	L_K	1	1.38916
6mui	H_G	1	1.39433
6mwv	P_O	1	1.38481
6mwc	P_O	1	1.39362
6mwc	D_C	1	1.3932
6mwv	H_G	1	1.37891
6mw9	H_G	1	1.3938
6mui	D_C	1	1.39993
6o00	F_A	1	0.892174
6o00	F_E	1	1.0789
5uk0	I_E	1	0.823165
3g37	Z_Y	1	0.404091
6h04	N_M	1	0.86199
5w9k	G_D	1	1.09571
5w9n	G_A	1	1.14783
6h04	K_L	1	0.868784
6h04	O_N	1	0.859059
5aco	J_G	1	1.49909
5aco	K_I	1	1.51547
5aco	L_H	1	1.51366
5w9j	I_H	1	1.76935
5w9j	F_E	1	1.78625
5w9j	C_B	1	1.81409
6h04	G_P	1	0.80631
6h04	J_I	1	0.875253
6h04	Q_O	1	0.876489
6o00	E_D	1	1.0488
5uk2	I_E	1	0.49811
6edu	O_N	1	0.559307
5uk2	H_C	1	0.805528
5h37	H_G	1	1.52597
6h04	U_T	1	0.877384
6h04	V_U	1	0.890608
6h04	T_S	1	0.848575
6h04	S_R	1	0.855174
6h04	R_Q	1	0.889972
6h04	H_P	1	0.87151
6res	V_P	1	1.57256
6ret	V_P	1	1.57256
6h04	K_J	1	0.888479
6n4r	J_I	1	1.84953
6ppb	2_S	1	2.0969
6reu	X_T	1	1.14364
5a5t	H_A	1	1.13095
6bnq	G_M	1	1.60591
6h04	I_H	1	0.891134
5ken	Q_K	1	0.305517
6nc2	X_S	1	1.42858
6nc2	V_Q	1	1.48376
6nc2	W_R	1	1.48505
6nc2	T_O	1	1.48505
6nc2	U_P	1	1.49903
6nc2	L_H	1	1.49549
6h04	W_V	1	0.896898
6hec	L_K	1	1.87583
6bbm	D_C	1	0.712171
5vft	o_S	1	0.667962
6reu	S_R	1	1.57079
6res	S_R	1	1.57033
6ret	S_R	1	1.57033
6h04	X_W	1	0.855825
6h04	F_G	1	0.913236
6hec	J_K	1	1.16691
6rag	B_A	1	0.912215
6h04	D_C	1	0.725754
6o00	D_C	1	0.871939
6bnp	D_J	1	0.906983
6bf9	D_C	1	0.968869
5vfr	s_O	1	0.85542
5w9o	G_D	1	0.988175
5uk1	I_E	1	0.973586
6hjq	L_K	1	1.49842
6fo6	G_C	1	0.697946
6edu	K_J	1	1.10135
5w9o	G_A	1	1.59979
6bnq	H_N	1	1.67667
6oge	E_D	1	2.13571
5jb1	B_A	1	1.33031
5a5t	M_F	1	1.39046
6hjq	H_G	1	1.3192
6bnp	F_L	1	0.908325
5w9l	D_A	1	0.881004
5ujz	H_C	1	0.556724
5m3m	I_A	1	0.816866
5ujz	G_A	1	0.774289
6pik	D_C	1	0.751715
3j9u	K_D	1	1.11754
5g5l	I_A	1	1.15542
6fo6	T_P	1	0.620764
5v8l	N_J	1	2.33245
5w9p	B_J	1	0.868708
5n5y	N_B	1	0.694209
5w9p	H_J	1	0.950542
5w9p	H_B	1	0.947893
5n60	N_B	1	0.730982
5n5z	N_B	1	0.724828
5w9n	G_D	1	1.37208
5w9h	G_D	1	1.7477
6c5v	L_H	1	2.68053
6c06	E_D	1	1.29305
5jb1	E_D	1	1.42239
5upw	F_E	1	1.24623
3jc5	6_4	1	0.0213471
6ran	B_A	1	0.924671
3j9u	G_F	1	0.364081
5w9o	D_A	1	1.30303
5jb1	D_C	1	1.16784
5g5l	N_B	1	1.21248
5vhf	F_A	1	0.184737
5mp9	1_n	1	1.32687
5g5l	G_A	1	1.8192
5lc5	R_I	1	0.553866
5v8m	U_S	1	1.8771
5v8m	T_R	1	1.85436
5v8m	L_H	1	1.89939
5g06	J_E	1	1.67559
6b7z	F_E	1	2.0918
6reu	V_P	1	1.64212
6bnp	G_M	1	0.614409
5uk1	H_C	1	1.16819
5uk1	G_A	1	1.13956
3j9t	K_D	1	1.81251
5ywp	N_M	1	2.49246
6h04	B_D	1	0.882659
5h53	C_A	1	1.65375
5wth	B_A	1	0.370992
5fja	G_A	1	1.50004
5w9m	D_A	1	1.8883
6rdq	S_R	1	1.60647
6rdr	S_R	1	1.60647
6bbm	F_A	1	0.477987
5ldw	M_L	1	1.0772
6hdd	C_B	1	1.11442
5w9m	G_D	1	1.66922
5upw	B_A	1	1.4684
6cri	Z_X	1	1.46012
6bnq	F_L	1	1.41628
5jb1	C_B	1	1.3799
5n5z	G_A	1	0.537603
5n60	G_A	1	0.535228
5n5y	G_A	1	0.55175
3j5m	H_E	1	0.00496595
3j5m	D_A	1	0.0304983
6hec	n_1	1	0.338644
5mpa	1_n	1	1.64796
6crq	L_J	1	1.45016
6hec	M_L	1	1.14122
6reu	Y_T	1	0.831916
6boa	B_A	1	1.31432
6bt3	D_C	1	0.850528
6bt3	H_G	1	0.882089
6hdd	F_E	1	1.41959
5jb1	E_A	1	1.35834
6ptn	7_3	1	0.685122
6ptn	n_j	1	0.623713
6rdq	Z_U	1	1.14732
5ldx	M_L	1	1.12598
5mpd	O_U	1	1.54751
6bnq	D_J	1	2.08658
6pz8	E_A	1	2.42607
6pz8	I_E	1	2.44754
6pz8	I_A	1	2.44714
6boa	D_A	1	1.30666
6bnq	C_I	1	0.208378
5fua	5_1	1	1.10191
6mzc	K_B	1	0.653861
6bt3	B_A	1	0.85873
5w9l	G_D	1	1.5929
6hea	I_H	1	1.00705
4aq5	E_D	1	1.17867
5vhi	U_D	1	0.899383
6hdd	G_A	1	1.11095
6dfg	L_H	1	1.10054
3ixv	M_L	1	2.17471
6bf9	F_E	1	1.77453
5ldw	p_g	1	0.141586
5g06	J_B	1	0.821418
6crq	E_D	1	0.844727
5zak	B_A	1	1.88204
6bnq	E_K	1	0.669732
6rdq	V_P	1	2.09725
6rdr	V_P	1	2.09725
6fkh	B_C	1	0.977645
5jb1	F_B	1	2.6831
5uhy	H_G	1	1.63112
5fua	2_1	1	1.22027
5fj9	H_A	1	0.122557
5wth	E_D	1	1.78128
5n5y	I_A	1	0.727633
5n5z	I_A	1	0.755165
5n60	I_A	1	0.742141
5uhy	J_I	1	1.67864
6boa	C_B	1	1.27048
6boa	D_C	1	1.32057
3jc7	6_4	1	0.114396
5vhf	U_D	1	0.222487
6bbm	E_D	1	1.369
5o31	H_A	1	0.758501
3j9t	b_P	1	1.26863
5fuu	N_M	1	1.39041
6crq	K_I	1	1.02526
6rdr	Z_U	1	1.16837
5g06	H_B	1	1.38291
6nr8	G_4	1	1.87991
6hea	J_K	1	1.08781
5ywp	R_Q	1	2.67837
5a20	F_E	1	1.50578
5ldf	C_B	1	2.12013
5ldf	F_E	1	2.1351
5ldf	B_A	1	2.11389
5ldf	K_J	1	2.20063
5ldf	L_G	1	2.21971
6ptn	D_B	1	0.651156
5gw4	Q_H	1	1.06797
6acw	C_A	1	0.987907
5upw	D_B	1	1.80489
3g37	Y_W	1	1.64037
5fua	5_4	1	1.27665
6g9o	C_B	1	0.0537463
6g9l	C_B	1	0.116593
6g9l	F_A	1	0.0278654
6g9o	E_D	1	0.0717727
5upw	E_C	1	1.24096
6rvy	C_B	1	1.51586
6rvy	C_A	1	1.54639
6rvy	B_A	1	1.59483
6gg0	5_4	1	0.696567
3gzu	H_F	1	1.1068
3gzu	K_I	1	1.12535
3gzu	E_C	1	1.13556
3gzu	N_L	1	1.13486
6dfg	J_G	1	1.78197
5ldf	E_D	1	2.0525
5ng5	J_A	1	0.496089
6fo6	B_A	1	1.43109
4ux2	B_A	1	0.172538
5zqz	D_B	1	0.694375
6bbm	C_B	1	1.36669
5fua	3_2	1	1.30373
5fua	4_3	1	1.18314
6hed	M_L	1	1.1147
6pbf	C_A	1	1.19396
6hz8	H_G	1	0.788151
3g37	Q_O	1	1.98929
6ad1	C_A	1	0.784283
6fo6	O_N	1	1.43613
3g37	S_Q	1	1.64483
6q2n	C_A	1	1.94403
5w9o	J_A	1	2.38373
5w9h	r_G	1	2.48898
5w9n	H_A	1	2.56515
5w9o	L_G	1	2.53388
5w9m	J_G	1	2.52563
5w9o	K_D	1	2.66052
5w9n	I_D	1	2.72978
4pt2	B_A	1	0.597136
6hz7	I_H	1	0.0300691
5keq	F_B	1	1.12112
6gg0	3_2	1	0.633834
6hz5	B_A	1	0.679788
3gzu	K_J	1	1.20367
3gzu	E_D	1	1.22195
3gzu	H_G	1	1.23257
3gzu	N_M	1	1.24504
5n5y	M_B	1	0.478059
5n5z	M_B	1	0.508586
5n60	M_B	1	0.522124
3j9t	T_U	1	0.980509
5gjq	o_a	1	1.15469
6n1w	6_5	1	2.4219
6h04	B_A	1	0.532201
5mp9	M_L	1	1.17834
5ldf	L_K	1	2.13145
5ldf	I_H	1	2.14532
5ldf	H_G	1	2.14567
5ldf	D_C	1	2.23705
5ldf	J_I	1	2.25583
3j22	B_A	1	1.84311
6hz6	N_J	1	0.213307
5o66	K_G	1	0.0592371
5fja	D_A	1	0.739927
3g37	X_V	1	1.50877
6rdq	T_P	1	1.36212
6rdr	T_P	1	1.36212
6olp	I_G	1	1.26904
5m3m	L_B	1	1.2351
5g5l	J_C	1	1.5511
6cuf	n_m	1	2.57625
3j9t	W_V	1	1.59341
6hz9	C_B	1	0.0715081
6gg0	2_1	1	0.739962
3gzu	J_I	1	1.48851
3gzu	G_F	1	1.48952
3gzu	M_L	1	1.48362
3gzu	D_C	1	1.48775
5kep	F_B	1	1.17124
6met	A_G	1	0.260798
5w9l	B_A	1	2.51996
3j9u	S_R	1	1.57896
5w9n	J_G	1	2.613
5w9h	q_D	1	2.65697
6fo6	T_N	1	2.74587
6fo6	G_A	1	2.75142
5w9m	F_D	1	2.67406
3iyj	B_A	1	1.01607
6bsp	E_D	1	1.3437
5ldf	F_A	1	2.14987
3j9u	Y_X	1	1.59446
5a20	B_A	1	0.594029
5muu	B_A	1	0.430953
3j9u	T_S	1	1.53447
4a7f	I_G	1	0.498873
6hz5	I_H	1	0.330907
5y0b	B_A	1	1.70344
6d00	2_1	1	0.965517
3j8i	G_E	1	0.0219252
3j8i	H_F	1	0.167665
3j8i	F_D	1	0.0919411
6g9l	E_D	1	0.0964803
5g5l	L_B	1	0.144417
5u0s	i_b	1	0.748884
5upw	F_D	1	1.66384
5vy8	E_D	1	1.57999
6he8	M_L	1	1.10763
3j9t	V_U	1	1.72326
6dv3	F_E	1	0.84701
3g37	Z_X	1	0.923182
3g37	R_P	1	1.15016
6uda	D_C	1	1.70246
6uda	L_K	1	1.68952
6uda	H_G	1	1.70795
6hz5	H_G	1	0.36368
6n1v	2_1	1	1.83616
6n1v	4_3	1	1.83608
4a7h	J_E	1	1.79513
4a7h	I_D	1	1.74594
4a7h	C_A	1	1.78163
3j5m	L_K	1	2.03381
5owx	3_1	1	0.452163
6ahf	D_C	1	0.612658
6cp5	T_K	1	1.47084
3iyj	D_C	1	1.01433
5ng5	I_F	1	1.08456
6g9o	F_A	1	0.0224363
6hz6	I_H	1	0.0109036
6qvd	A_B	1	1.00869
6pbf	D_C	1	1.21004
6aj2	C_A	1	0.905855
6ks7	E_B	1	0.707122
6hz8	B_A	1	0.910328
5vft	r_P	1	0.825438
3j9u	V_U	1	1.43401
6b5b	F_A	1	1.55392
3ixv	G_F	1	1.99476
5w9h	p_A	1	2.40317
6c53	D_C	1	1.57208
6c53	G_A	1	1.58312
6c53	F_A	1	1.57636
6c53	J_D	1	1.60364
6c53	K_E	1	1.60152
6c53	H_B	1	1.67623
6c53	E_B	1	1.61984
6c53	I_C	1	1.62413
3j9u	I_B	1	2.44596
5w9m	E_A	1	2.6298
5w9l	J_G	1	2.72325
5ldf	G_A	1	1.52884
5ldf	K_E	1	1.51864
3jc5	7_3	1	0.750582
5o66	L_I	1	1.38052
5ng5	L_H	1	0.675939
3j5m	H_G	1	2.01263
3j5m	D_C	1	2.00962
6hz7	B_A	1	0.362762
6hz6	H_G	1	0.517634
3izm	M_L	1	1.89884
3izm	C_B	1	1.90244
3izm	P_I	1	1.90398
3izm	J_I	1	1.90767
3izm	L_K	1	1.90485
3izm	E_D	1	1.90879
3izm	N_M	1	1.91172
3izm	D_C	1	1.91197
3izm	K_J	1	1.91789
3izm	G_F	1	1.91229
3izm	H_G	1	1.91689
3izm	B_A	1	1.91802
3izm	H_A	1	1.9226
6hz6	B_A	1	0.618167
3izm	F_E	1	1.92289
3izm	O_N	1	1.92583
3izm	P_O	1	1.92577
3jbr	F_A	1	1.90274
5ldf	H_B	1	1.55675
5ldf	I_C	1	1.53849
5ldf	J_D	1	1.54892
5ldf	L_F	1	1.53813
6oua	H_I	1	1.39253
3g37	W_U	1	1.39771
5fj9	G_A	1	1.65362
5w9k	K_D	1	2.78099
5mpa	M_L	1	0.968795
6pbf	B_A	1	1.25869
3iyj	E_D	1	1.00376
6rdq	B_A	1	1.64
6rdr	B_A	1	1.64
6bt3	K_J	1	1.15226
6bsp	H_D	1	1.14883
6cmo	H_L	1	0.868786
6aj2	B_A	1	0.870249
6hz5	N_J	1	0.635298
6hz7	N_J	1	0.785792
3j9t	Z_Y	1	1.28045
3iyj	C_B	1	0.953491
6hz7	C_B	1	0.107905
4a7f	J_D	1	0.614512
3j9u	Q_M	1	1.77428
3iyj	E_A	1	0.968624
3j9t	X_W	1	1.38978
3j9u	R_a	1	1.53191
3j9t	N_M	1	1.79235
5ng5	C_I	1	1.07436
5wth	C_A	1	1.12178
5muu	C_B	1	0.511158
6n7g	F_E	1	1.38698
6n7k	F_E	1	1.38698
6n7g	C_B	1	1.38654
6n7k	C_B	1	1.38654
5hnw	B_A	1	1.4274
5ng5	C_F	1	1.04615
6dv3	O_A	1	0.809663
6rdq	I_H	1	1.79478
6rdr	I_H	1	1.79478
5ng5	K_B	1	0.960908
6gg0	5_1	1	0.621436
5n5z	R_Q	1	0.237904
5mpd	S_Y	1	0.313262
6mzc	R_E	1	1.16255
3j9t	a_Z	1	1.36334
3j9t	a_R	1	1.37297
5upw	C_A	1	1.80199
6chs	J_I	1	1.14677
6hz9	B_A	1	0.70455
5kep	E_D	1	1.16854
6c06	B_A	1	1.51717
5ken	B_A	1	1.61723
6bt3	N_J	1	1.07649
6dv3	K_J	1	0.915608
5kep	C_B	1	1.20667
5keq	F_E	1	1.21348
6hz8	I_H	1	0.267688
5kep	F_E	1	1.22796
6hz8	C_B	1	0.46118
3j9t	Q_M	1	0.596929
5u0s	V_Q	1	1.71106
6fki	O_N	1	1.42287
5kem	F_A	1	2.29917
5w9l	C_D	1	2.89966
6dv3	L_K	1	0.790355
3jc7	6_2	1	0.621628
6chs	D_J	1	1.01955
6chs	I_H	1	1.02172
6cp5	T_S	1	1.50806
6dv3	J_I	1	0.820653
6dv3	O_N	1	0.846772
5keq	C_B	1	1.22631
3ixv	K_J	1	0.864182
6hz9	H_G	1	0.677659
3g37	U_S	1	1.65908
6dv3	E_D	1	0.735635
6res	F_E	1	1.40618
6ret	F_E	1	1.40618
6reu	F_E	1	1.38945
6chs	F_E	1	1.00201
6edu	G_F	1	0.277722
6hz6	M_D	1	0.124544
6ppb	b_W	1	0.781923
6edu	H_E	1	0.316613
6hz7	M_D	1	0.772346
5gjq	q_e	1	1.78164
6chs	F_H	1	0.851872
5ywo	N_M	1	2.15526
3j9u	T_U	1	1.65532
3jc7	B_D	1	1.64449
3jc5	B_D	1	1.74197
6dv3	G_F	1	0.78647
5uhy	I_G	1	0.788521
6qno	H_L	1	0.548931
6qi9	E_B	1	0.625934
6ppb	7_6	1	1.37867
6gcs	G_F	1	0.636826
5o31	K_J	1	1.13107
5mpe	O_U	1	1.88071
3j6f	J_I	1	1.77724
3j6f	B_A	1	1.77131
3j6f	P_O	1	1.77511
3j6f	D_C	1	1.76325
3j6f	N_M	1	1.76728
3j6f	L_K	1	1.78769
3j6f	F_E	1	1.78411
3j6f	H_G	1	1.77448
3j6f	R_Q	1	1.78895
2c7c	C_B	1	2.37462
6bt3	L_K	1	1.18467
5h53	D_A	1	0.0994906
3g37	T_R	1	1.0235
6djb	D_E	1	1.22768
6djb	F_A	1	1.20947
6djb	C_B	1	1.24538
4uqq	B_A	1	1.50962
6c05	J_F	1	2.09705
6reu	J_A	1	1.71446
6res	J_A	1	1.71398
6ret	J_A	1	1.71398
6rdq	J_A	1	1.74984
6rdr	J_A	1	1.74984
5o66	C_A	1	1.14433
3izi	J_I	1	1.95218
3izi	O_N	1	1.9522
3izi	L_K	1	1.95629
3izi	N_M	1	1.95675
3izi	M_L	1	1.95621
3izi	P_I	1	1.95846
3izi	H_A	1	1.95858
3izi	G_F	1	1.95943
3izi	C_B	1	1.96243
3izi	H_G	1	1.96036
3izi	D_C	1	1.96078
3izi	P_O	1	1.96377
3izi	K_J	1	1.96468
3izi	E_D	1	1.96535
3izi	B_A	1	1.96724
6dv3	I_H	1	0.79915
6d83	M_B	1	1.25662
6r3a	F_E	1	0.533379
5keq	E_D	1	1.14885
3ixv	I_H	1	0.347388
6hdd	B_A	1	1.17794
3g37	V_T	1	1.25726
5jzw	F_E	1	1.64217
5jzw	D_C	1	1.65337
5jzw	G_A	1	1.66589
5jzw	B_A	1	1.66821
5jzw	G_F	1	1.66908
5jzw	E_D	1	1.67848
5jzw	C_B	1	1.67332
6fkh	B_A	1	1.51938
5w9j	J_D	1	2.51001
5w9j	L_G	1	2.51174
5w9j	K_A	1	2.51252
6cri	X_J	1	1.31568
6nra	G_E	1	1.13087
6bo9	B_A	1	1.42317
6bo9	C_B	1	1.42685
6bo9	D_A	1	1.42129
6bo9	D_C	1	1.44086
5o66	C_B	1	1.24632
3iyp	B_A	1	1.1599
6pbf	D_B	1	1.23624
5vhh	F_E	1	0.84871
3j9u	W_V	1	1.55229
3j9t	X_Y	1	1.17177
6cp7	T_S	1	1.46832
5keq	D_C	1	1.23337
6ks8	H_E	1	0.810494
6r7n	Q_P	1	1.60908
3j9u	W_X	1	1.39919
6dv3	B_A	1	0.842115
6fki	D_C	1	1.53031
6d7s	C_B	1	1.33795
6reu	I_H	1	1.57855
6res	I_H	1	1.57872
6ret	I_H	1	1.57872
6res	C_B	1	1.68959
6ret	C_B	1	1.68959
6reu	C_B	1	1.69127
6rdq	E_D	1	1.62788
6rdr	E_D	1	1.62788
6bsp	F_E	1	1.16107
6acw	B_A	1	1.44881
3j6e	H_G	1	1.7231
3j6e	F_E	1	1.71725
3j6e	R_Q	1	1.71764
3j6e	D_C	1	1.72603
3j6e	L_K	1	1.71868
3j6e	N_M	1	1.72841
3j6e	P_O	1	1.73273
3j6e	J_I	1	1.73293
3j6e	B_A	1	1.73545
5u0p	V_Q	1	1.62052
2c7c	B_A	1	2.22573
6dv3	M_L	1	0.757062
6dv3	N_M	1	0.751358
6oma	H_F	1	0.246474
5uz7	G_B	1	2.14087
6nij	L_H	1	1.94144
5vy8	D_C	1	1.37115
3izj	G_F	1	1.93136
3izj	J_I	1	1.93118
3izj	B_A	1	1.93268
3izj	P_O	1	1.93277
3izj	P_I	1	1.93426
3izj	K_J	1	1.93389
3izj	E_D	1	1.93204
3izj	F_E	1	1.93484
3izj	M_L	1	1.93484
3izj	O_N	1	1.93388
3izj	L_K	1	1.93374
3izj	N_M	1	1.93288
3izj	H_A	1	1.9344
3izj	D_C	1	1.93376
3izj	C_B	1	1.93514
3izj	H_G	1	1.93522
5w9m	J_F	1	2.30786
5vy8	B_A	1	1.81601
5kep	D_C	1	1.20589
6ppb	d_c	1	1.21434
6hdd	D_C	1	1.06714
6nra	O_M	1	1.2519
6dv3	C_B	1	0.764682
6hdd	G_F	1	1.13444
6osy	D_C	1	1.66296
6osy	N_M	1	1.87107
6he9	m_l	1	1.11668
6hd5	u_t	1	1.3397
3zif	P_K	1	0.258491
5a21	B_A	1	0.904617
3j96	F_A	1	0.557324
6d7s	D_A	1	1.3255
6gsa	D_C	1	1.67518
6fe8	D_C	1	1.70769
5fja	P_O	1	0.361867
6mhu	A_G	1	1.07113
6gzv	C_A	1	1.11273
6cp7	T_K	1	1.5465
6rdq	G_F	1	1.74162
6rdr	G_F	1	1.74162
6chs	E_D	1	0.897061
5a21	F_E	1	1.36429
6rdq	F_E	1	1.77673
6rdr	F_E	1	1.77673
5mpa	I_H	1	1.03326
6dv3	D_C	1	0.777581
3izi	F_E	1	1.95935
5o66	B_A	1	1.21264
6rdq	H_G	1	1.65544
6rdr	H_G	1	1.65544
6n8t	F_A	1	0.737121
6p7w	A_B	1	0.672411
6p7x	A_B	1	0.662954
6p7v	A_B	1	1.03974
5g06	G_D	1	0.683874
6nr8	G_E	1	0.560603
2c7c	G_A	1	2.26488
6d84	P_F	1	1.3603
6acz	B_A	1	0.541879
5nd3	B_A	1	1.54765
5nd3	A_B	1	1.54765
6c05	E_D	1	1.57125
2c7c	F_E	1	2.09097
5nd4	B_A	1	1.51141
6nbi	G_B	1	2.07711
5ogc	B_A	1	1.33564
5ogc	A_B	1	1.33928
3j9u	Z_a	1	1.05758
5g06	F_C	1	1.03707
5n5y	E_A	1	1.28777
5n60	E_A	1	1.29385
5n5z	E_A	1	1.30748
6nra	L_J	1	1.83832
4a7h	H_B	1	1.08141
6hed	J_I	1	0.185561
3j9u	N_M	1	1.57843
6cp5	L_K	1	1.49302
3j9t	S_R	1	1.57865
3jc5	5_3	1	0.208284
6d7s	D_C	1	1.30621
6d00	3_2	1	0.626733
5ldw	K_J	1	1.05027
6reu	B_A	1	1.79103
6res	B_A	1	1.79133
6ret	B_A	1	1.79133
6dv3	H_G	1	0.721931
3j0c	E_D	1	1.36254
6bt3	M_L	1	1.0888
6bt3	N_M	1	1.16697
6eqc	B_A	1	0.984475
6eqc	C_B	1	0.995804
4a7f	H_B	1	1.07598
3zif	K_J	1	0.95537
3zif	H_G	1	0.955842
3zif	E_D	1	0.954621
3zif	B_A	1	0.954964
6cmo	G_B	1	1.4659
6bsp	H_G	1	1.11289
6qvc	A_B	1	1.15398
6oua	K_H	1	1.30268
5m3m	E_A	1	0.97888
6c14	B_A	1	0.600386
5oaf	F_E	1	1.14743
6q2j	B_A	1	0.879581
5u0s	k_c	1	1.29137
3j95	C_B	1	1.34829
5mpe	S_Y	1	0.263594
6ks7	G_A	1	1.35885
5a20	F_D	1	0.817328
6nbi	B_A	1	1.37265
5vhp	F_E	1	0.868686
5ofo	E_F	1	0.64143
6osy	6_5	1	1.57493
3j3x	P_I	1	1.37662
3j3x	N_M	1	1.37501
3j3x	J_I	1	1.36593
3j3x	O_N	1	1.3818
3j3x	H_G	1	1.36885
3j3x	H_A	1	1.38482
3j3x	L_K	1	1.3867
3j3x	G_F	1	1.38735
3j3x	D_C	1	1.38545
3j3x	P_O	1	1.39187
3j3x	B_A	1	1.39072
3j3x	M_L	1	1.39133
3j3x	E_D	1	1.39201
3j3x	C_B	1	1.39477
3j3x	F_E	1	1.39522
3j3x	K_J	1	1.4058
5hnx	B_A	1	1.42955
5a5t	H_F	1	1.49998
5vhr	C_D	1	1.46933
2c7c	D_C	1	2.27592
3j6g	R_Q	1	1.63529
2c7c	G_F	1	2.17212
3j6g	F_E	1	1.64141
3j6g	L_K	1	1.64573
3j6g	P_O	1	1.64502
3j6g	B_A	1	1.64713
3j6g	J_I	1	1.64668
3j6g	N_M	1	1.65068
3j6g	D_C	1	1.64859
3j6g	H_G	1	1.65015
5nd2	B_A	1	2.07688
5nd2	A_B	1	2.07688
5u0s	c_b	1	1.9174
5vfr	Y_X	1	2.44242
5w9p	I_H	1	2.61749
5w9p	C_B	1	2.62209
5w9p	A_J	1	2.62101
6rdq	D_C	1	1.68312
6rdr	D_C	1	1.68312
2c7c	N_M	1	2.70573
6rdq	J_I	1	1.66447
6rdr	J_I	1	1.66447
6hec	7_h	1	2.18524
6pz8	B_A	1	2.73244
6pz8	F_I	1	2.73271
6pz8	J_E	1	2.73732
2c7c	J_I	1	3.03044
5vu2	U_A	1	3.27143
5vu2	D_X	1	3.28928
5vu2	B_V	1	3.30127
5vu2	C_W	1	3.2948
3zif	I_H	1	0.956607
3zif	L_K	1	0.956193
3zif	F_E	1	0.956804
3zif	C_B	1	0.956573
5nil	B_A	1	1.31635
5oaf	B_A	1	1.11392
6bsp	G_F	1	1.10105
5n60	N_M	1	1.27956
5n5y	N_M	1	1.2803
5n5z	N_M	1	1.28283
5g4f	B_A	1	0.582573
6d7s	B_A	1	1.32773
6oma	F_E	1	1.35499
3zif	L_J	1	0.970864
3zif	C_A	1	0.967839
3zif	I_G	1	0.967799
3zif	F_D	1	0.968709
6jfy	B_A	1	1.26526
4aod	B_A	1	0.786485
4aod	D_C	1	0.809454
4aod	E_A	1	0.786926
4aod	E_D	1	0.798424
4aod	C_B	1	0.814713
6c05	B_A	1	0.842311
5vai	G_B	1	2.1554
6ad1	B_A	1	1.00857
5ku2	3_2	1	1.53032
2c7c	E_D	1	2.15106
5nil	C_B	1	1.22121
5nil	C_A	1	1.43027
5o66	J_E	1	1.23239
6oma	E_D	1	1.28221
3j95	B_A	1	1.13268
2c7c	I_H	1	2.72474
6eyd	E_D	1	1.35107
6h3l	C_A	1	0.782794
6fo6	H_D	1	1.86616
6rdq	C_B	1	1.65896
6rdr	C_B	1	1.65896
5fn2	D_B	1	2.16162
6dmw	D_C	1	1.53307
6g9o	D_C	1	0.145325
6g9l	D_C	1	0.239227
5u0s	e_a	1	0.490286
6ahf	F_E	1	0.511012
5vgz	c_Z	1	1.36005
5fj9	P_O	1	0.367986
5w9k	L_K	1	1.51122
5u0s	l_b	1	0.360362
5vfr	D_C	1	1.1089
5l08	H_A	1	0.555161
5w9l	J_C	1	2.54098
6h3l	C_B	1	0.782933
5mpd	U_V	1	1.39121
5mp9	J_I	1	0.284709
5m3m	F_A	1	0.913528
3j97	M_L	1	1.10853
5mpe	N_V	1	0.932818
6nr8	L_J	1	1.56651
5w9k	K_J	1	2.52235
5w9n	I_H	1	2.80681
5w9m	F_E	1	3.03509
6hud	D_C	1	0.951213
6hud	B_A	1	0.949568
6hud	E_D	1	0.936047
6hud	C_B	1	0.93258
5g5l	N_M	1	1.28314
5m3m	N_M	1	1.28378
6r10	D_A	1	0.244749
6reu	E_D	1	1.76447
6res	E_D	1	1.78154
6ret	E_D	1	1.78154
6eqc	C_A	1	0.985989
5mm7	B_A	1	1.50456
5n5z	H_A	1	2.60215
5n5y	H_A	1	2.59971
5n60	H_A	1	2.61814
5a5t	E_C	1	1.60426
5n5z	Q_P	1	1.39053
3jc5	6_2	1	0.850915
5mpe	U_V	1	1.40234
2c7c	L_K	1	2.87524
6h3l	B_A	1	0.782811
5grs	J_B	1	1.29986
5grs	I_A	1	1.3013
5grs	L_D	1	1.30241
5grs	K_C	1	1.30771
5jzw	J_I	1	1.19831
5jzw	K_J	1	1.19796
5jzw	N_H	1	1.20088
5jzw	L_K	1	1.19997
5jzw	M_L	1	1.20093
5jzw	I_H	1	1.2013
5jzw	N_M	1	1.20069
6mdm	I_H	1	1.01977
5vfr	C_B	1	0.30056
6kre	G_A	1	1.55281
4a7h	D_A	1	1.48188
4a7h	G_F	1	1.65472
4a7h	E_A	1	1.68229
5a5t	L_K	1	1.06166
5zbg	D_A	1	1.329
5zbg	C_B	1	1.33041
5zbg	B_A	1	1.31933
5zbg	D_C	1	1.31945
5t0g	B_A	1	0.791895
3j0c	K_J	1	1.40342
5mjs	F_A	1	0.100927
6bno	E_C	1	1.34485
6okb	F_A	1	1.04614
6okb	F_E	1	1.25646
5oqv	H_F	1	0.940005
5oqv	I_G	1	0.940029
5oqv	E_C	1	0.939865
5oqv	D_B	1	0.93989
5oqv	C_A	1	0.940199
5oqv	H_A	1	0.940043
5oqv	I_B	1	0.939441
5g4f	E_D	1	1.15548
6evy	B_A	1	0.602673
5mm4	B_A	1	1.36805
5g5l	K_C	1	2.31722
6c3p	B_A	1	1.53693
6c3p	C_D	1	1.49782
5vy8	F_E	1	1.94545
6b5v	D_B	1	0.661199
6bno	G_E	1	1.01533
5o31	r_D	1	0.398356
6oma	I_E	1	1.0851
6bnq	F_D	1	1.93709
6nb6	C_B	1	1.44074
3jbj	B_A	1	2.6778
5u0s	Q_F	1	1.36649
6qxm	E_D	1	0.483577
6fkh	E_D	1	0.826215
6jfy	C_D	1	1.30967
6qxm	K_J	1	0.41924
6qxm	C_B	1	0.449645
6c3p	D_A	1	1.50377
6acz	C_A	1	0.866447
5jco	G_L	1	0.590114
5jco	E_I	1	0.590961
5jco	H_K	1	0.588934
6cue	6_5	1	1.43525
6hxz	v_u	1	1.37408
6hxz	u_t	1	1.37192
6hxz	o_n	1	1.36602
6hxz	g_f	1	1.38645
6hxz	x_w	1	1.38465
6hxz	w_v	1	1.39461
6hxz	s_r	1	1.3889
6hxz	n_m	1	1.39035
6hxz	e_d	1	1.38501
6hxz	x_q	1	1.39369
6hxz	r_q	1	1.39783
6hxz	b_a	1	1.40128
6hxz	t_s	1	1.39213
6hxz	h_a	1	1.4204
6hxz	p_i	1	1.39684
6hxz	j_i	1	1.40383
6hxz	h_g	1	1.41407
6hxz	k_j	1	1.40314
6hxz	m_l	1	1.40671
6hxz	c_b	1	1.4306
6hxz	p_o	1	1.42447
6hxz	f_e	1	1.43523
6hxz	l_k	1	1.43133
6hxz	d_c	1	1.43514
5lmx	N_M	1	1.16502
4v1w	J_C	1	1.10571
4v1w	I_H	1	1.1419
4v1w	S_N	1	1.10877
4v1w	P_K	1	1.09386
4v1w	V_T	1	1.17005
4v1w	G_E	1	1.14805
5w9o	L_K	1	1.8679
4v1w	M_L	1	1.14716
4v1w	X_W	1	1.14085
4v1w	F_A	1	1.18607
4v1w	U_O	1	1.1876
4v1w	R_Q	1	1.18724
4v1w	D_B	1	1.20536
6he8	5_j	1	0.869907
5l08	I_B	1	1.18189
2c7c	K_J	1	2.38571
5fwp	E_B	1	1.8626
6qxm	I_H	1	0.388026
6qxm	L_K	1	0.455808
5jzt	E_D	1	1.03283
6d7t	D_A	1	1.22569
6fo6	U_Q	1	2.00277
5w9n	J_H	1	2.25612
3j22	C_A	1	0.9951
6qxm	G_F	1	0.310384
6qxm	H_G	1	0.36715
6qxm	B_A	1	0.362935
5n60	Q_P	1	1.39211
5n5y	Q_P	1	1.43296
6mmx	B_A	1	1.15879
5jzt	F_E	1	1.00701
5fja	N_M	1	1.26936
6oma	B_A	1	1.16165
6mlr	B_A	1	0.404755
5n5z	K_C	1	2.00962
5n60	K_C	1	2.03025
5n5y	K_C	1	2.02862
6qi9	F_C	1	0.847037
5fja	C_B	1	1.34637
6dzl	D_A	1	1.20401
6dzl	F_C	1	1.20303
6dzl	E_B	1	1.21043
5m50	E_D	1	1.42428
3j9u	E_D	1	0.628766
5vy8	C_B	1	1.50957
6oma	L_G	1	0.855454
6nk7	E_A	1	1.28592
6u0h	B_A	1	1.33245
6gzv	C_B	1	2.2156
5jzt	D_C	1	1.0486
6qxm	D_C	1	0.306473
5g5l	E_A	1	0.934927
6reu	Y_V	1	0.537589
5hny	B_A	1	1.24632
5w9k	J_A	1	2.70605
5m3m	J_B	1	0.206023
6oma	C_B	1	0.920131
5ktz	2_1	1	1.36511
6nk7	G_C	1	0.954316
5ku2	2_1	1	1.72416
5g5l	H_A	1	2.62896
3jbf	3_1	1	1.14536
2c7c	N_H	1	3.05536
6qxm	F_E	1	0.403852
6c3p	C_B	1	1.52818
6fki	p_b	1	0.820199
5u0p	Q_F	1	0.599521
6mmp	B_A	1	1.44977
4uqq	D_C	1	1.5223
6qxm	J_I	1	0.317737
6qxm	L_A	1	0.366352
5v5s	B_A	1	1.41777
3jc7	5_3	1	0.933242
5ywc	C_A	1	1.17477
5yw9	E_C	1	1.21767
5yw8	E_C	1	1.21807
5ywc	G_E	1	1.18269
5ywc	G_A	1	1.18434
5ywc	E_C	1	1.18695
5ykf	G_E	1	1.20405
5ykf	G_A	1	1.20468
5yw8	G_A	1	1.22427
5yw9	G_A	1	1.22448
5ykf	C_A	1	1.20889
5yw8	G_E	1	1.23382
5yw9	G_E	1	1.23401
5yw8	C_A	1	1.234
5yw9	C_A	1	1.23394
6oma	F_A	1	1.33416
6evy	F_E	1	0.585769
6evy	D_C	1	0.598591
6oma	L_K	1	1.27129
6oaa	H_G	1	0.486415
6bnp	D_B	1	1.5505
6nk5	F_B	1	0.961616
6oma	K_J	1	1.3497
6bnp	C_A	1	1.47551
5ku0	3_1	1	1.29059
6shs	K_J	1	1.12978
6shs	H_B	1	1.12791
6shs	J_B	1	1.12989
6shs	I_H	1	1.12344
[truncated: 1,495 more rows]
